# Supplementary material for: Cost-reducing adiabatic compressed air energy storage for long duration energy-storage applications
Source: iScience. 2025 Nov 7;28(12):113967. doi: 10.1016/j.isci.2025.113967 (PMC12677186; doi:10.1016/j.isci.2025.113967)
Supplement: Table S1. Approaches to data collection and clarification of data sources in CAES projects — In A-CAES systems, the overall system efficiency is typically defined as round-trip efficiency, which is the ratio of energy output during the discharging phase to energy input during charging. The compressor and turbine performance are evaluated using isentropic efficiency, which indicates the deviation of actual thermodynamic processes from the ideal isentropic behaviors. For thermal energy storage units, thermal storage retention efficiency is used to quantify the proportion of stored thermal energy that remains usable after a given period, considering thermal losses. In contrast, D-CAES systems often employ cycle efficiency, defined as the ratio of useful work output over a complete thermodynamic cycle to the total energy input required for that cycle. Note that, the 2013 project is classified as A-CAES due to its adiabatic compression/expansion in the system.50 Additionally, even for completed projects, costs can remain uncertain without detailed disclosure. For example, the Hydrostor who builds the Goderich plant claims a cost of $1000–3000/kW to build A-CAES plants with limited transparency. This cost range may present impact of location- and project-based costs across different A-CAES projects. Because the table is too extensive to be accommodated within the PDF, we have provided it as a standalone Excel file. [file mmc2.xlsx]

## Sheet: Sheet1
Operation Date	Projects	Power capacity (MW)	Air storage	Heat storage	Compressor	Expander	Others	Sources	Investments	Sources
2013	Hebei Langfang	1.5	30 m³ air storage chamber	150°C, 5GJ heat storage;	250 kW adiabatic compression	32 MPa maximum pressure, adiabatic expansion	Unknown	https://iet.cas.cn/ggjs/gncc/dxpt/202110/t20211021_6226558.html	10k/kW (RMB)-2500 RMB/kWh	https://www.era.ac.uk/wp-content/uploads/2024/05/S4_09_Keynote_Haisheng-Chen.pdf
				-196°C, 10GJ cold storage
2014	Anhui Wuhu TICC-500	0.5	2 × 50 m³ steel tanks; operating pressure 2.5–10 MPa; 1-hour operation.	Heat recovery system with three water tanks (12, 2, and 12 m³) at high (120°C, nitrogen-pressurized), intermediate (100°C), and normal (45°C) temperatures.	Five-stage; IAT 45°C (last four stages); CR 1.9–3.5; designed temperatures 120°C, 100°C, 45°C.380 V, 330 kW asynchronous motor;	Three-stage; IAT 100°C; ER 2.2–3.8; speed 30,000 r/min.	Generator: 1500 r/min; 400 V; 500 kW; power factor 0.85.	https://link.springer.com/article/10.1007/s11431-015-5789-0	30 million RMB	https://www.eea.tsinghua.edu.cn/info/1038/3879.htm
2016	Guizhou Bijie	10	Air tanks	Unknown	Unknown	Unknown	Maximum energy storage capacity: 40 MWh	https://iet.cas.cn/news/zh/202110/t20211019_6225649.html and https://doi.org/10.1016/j.eng.2023.12.008	6-8k/kW (RMB)-2000 RMB/kWh	https://www.era.ac.uk/wp-content/uploads/2024/05/S4_09_Keynote_Haisheng-Chen.pdf
							System efficiency: 60.2%
							Peak power output achieved: 10.4 MW
							Total operational hours: over 4,000 hours.
2019	Goderich	1.75	Unknown	Unknown	2.2 MW charge	1.75 MW discharge	Total capacity over 10 MWh (contracted 7 MWh).	https://hydrostor.ca/projects/the-goderich-a-caes-facility/	1000-3000 $/kW	https://doi.org/10.1016/j.isci.2021.102440
2021	Shandong Feicheng (Phase 1)	10	Underground salt cavern	High-efficiency supercritical thermal storage exchanger (68 GJ, thermal storage retention efficiency: 97.3%)	10 MW six-stage intercooled centrifugal compressor (10 MPa, isentropic efficiency: 86.3%),	10 MW four-stage reheated turbine expander (7 MPa, isentropic efficiency: 88.2%)	Unknown	https://doi.org/10.19799/j.cnki.2095-4239.2022.0105	1 billion RMB	https://news.qq.com/rain/a/20210930A0IIP300
2021	Jiangsu Jintan (Phase 1)	60	Underground salt cavern	Heat transfer medium: molten salt or thermal oil	Unknown	Two-stage turbine, single-stage reheating, inlet temperature of 315°C; High-temperature scheme (320°C), sliding pressure operation for air turbine;	High air temperature (315°C), high specific work (∼519 kW/kg)	https://cn.solarbe.com/news/20240307/86774.html	8333 RMB/kW	https://www.hangyan.co/reports/2994231359754470702
							Lower air consumption at rated 300 MW (2137 t/h, 7.123 kg/(kW·h))
2021	Hebei Zhangjiakou	100	Air tank	High-efficiency design, thermal storage retention efficiency: 98.95% (8h), 98.73% (16h)	Multi-condition combined compressor, isentropic efficiency: 87.5%	High-load axial turbine, isentropic efficiency: 91.8%	Unknown	https://doi.org/10.19799/j.cnki.2095-4239.2023.0330	8400 RMB/kW	https://www.hangyan.co/reports/2994231359754470702
2024	Shandong Feicheng (Phase 2)	300	Underground salt cavern	Compact multi-flow design, 8,000 m³/unit, 8.3 TJ total	Axial-centrifugal, first prototype	High-load axial turbine, first prototype	System design: full-condition method, system efficiency >70%; integrated system, solves nonlinear grid regulation.	https://doi.org/10.19799/j.cnki.2095-4239.2024.0441	1.5 billion RMB	http://nyj.shandong.gov.cn/art/2023/3/2/art_253733_10296375.html
Future	Silver City	200	Unknown	Unknown	Unknown	Unknown	8-hour discharge	https://doi.org/10.1016/j.est.2022.105862 and https://hydrostor.ca/projects/silver-city-energy-storage-center/	600 million AUD	https://doi.org/10.1016/j.est.2022.105862
							Decommissioned mine
							2025 operation
							50-year lifespan
Future	Henan Pingdingshan	200	Unknown	Unknown	Unknown	Unknown	Unknown	https://www.hangyan.co/reports/2994231359754470702	7500 RMB/kW	https://www.hangyan.co/reports/2994231359754470702
Future	Hubei Yingcheng	300	Unknown	Unknown	Unknown	Unknown	Unknown	https://www.hangyan.co/reports/2994231359754470702	6000 RMB/kW	https://www.hangyan.co/reports/2994231359754470702
Future	Shandong Taian	350	Unknown	Unknown	350 MW / 1.4 GWh unit	four-stage expansion; 4-hour discharging	Medium-temperature adiabatic design	https://www.ceec.net.cn/art/2024/5/29/art_11019_2531630.html	2.23 billion RMB	https://www.hangyan.co/reports/2994231359754470702
	(Phase 1)				Four-stage compression; 8-hour charging		>70% system efficiency
Future	GEM	500	Underground hydrostatic	Unknown	Unknown	Unknown	Unknown	https://doi.org/10.1016/j.est.2022.105862 and https://hydrostor.ca/hydrostor-files-second-application-for-certification-for-500-mw-x-8-hour-4000-mwh-gem-energy-storage-center/	335,959,300 $	https://doi.org/10.1016/j.est.2022.105862
			compensated reservoir
Future	Shandong Taian	2*300	Unknown	Unknown	Unknown	Unknown	Unknown	https://www.hangyan.co/reports/2994231359754470702	5667 RMB/kW	https://www.hangyan.co/reports/2994231359754470702
Future	Jiangsu Jintan (Future Planning)	1000	Jintan salt basin: 750–900m depth	Unknown	Unknown	Unknown	Unknown	https://www.desn.com.cn/news/show-1789468.html	55 billion RMB	https://www.desn.com.cn/news/show-1789468.html
			60.5 km² area, 16.242 billion tons of salt
			48 idle salt caverns
			>10 million m³ total volume
1978	Huntorf	290	See 2006 Huntorf	See 2006 Huntorf	See 2006 Huntorf	550°C HP turbine inlet	See 2006 Huntorf	https://doi.org/10.1016/j.enconman.2020.112662	116 million $	https://doi.org/10.1016/j.est.2022.105862
						10 bar/825 °C ND turbine inlet
						390°C exhaust gas temperature
1991	McIntosh	110	PB-KBB cavern construction	Natural gas combustion	Dresser-Rand compressors	Dresser-Rand turbines	54% cycle efficiency	http://dx.doi.org/10.1016/j.apenergy.2016.02.108	45.1 million $	https://doi.org/10.1016/j.est.2022.105862
			46–75 bar cavern pressure		50 MW max input power	110 MW max output power	0.69 kWh el / 1.17 kWh gas input
			538,000 m³ cavern volume		~90 kg/s air mass flow	10–110 MW control range	2640 MWh energy content
					4 compressor units	~24 h discharging time	1988–1991 (planning–commissioning)
					~38 h charging time	12/7 min start-up time (normal/emergency)
						154 kg/s max mass flow
						42 bar / 538°C HP turbine inlet
						15 bar / 871°C ND turbine inlet
						370°C exhaust gas temperature (before recuperator)
2006	Huntorf	321	KBB cavern construction	Fuel oil combustion	Sulzer (MAN Turbo) compressors	BBC (Alstom) turbines	42% cycle efficiency	http://dx.doi.org/10.1016/j.apenergy.2016.02.108 and https://doi.org/10.1016/j.enconman.2020.112662	116 million $	https://doi.org/10.1016/j.est.2022.105862
			46–72 bar cavern pressure		60 MW max input power	321 MW max output power	0.8 kWh el / 1.6 kWh gas input
			310,000 m³ cavern volume		108 kg/s air mass flow	100–321 MW control range	642 MWh energy content
					2 compressor units	~2 h discharging time	1969–1978 (planning–commissioning)
					~8 h charging time	14/8 min start-up time (normal/emergency)
						455 kg/s max mass flow
						41.3 bar / 490°C HP turbine inlet
						12.8 bar / 945°C ND turbine inlet
						480°C exhaust gas temperature
